# Supplementary material for: The Effect of FATP1 on Adipocyte Differentiation in Qinchuan Beef Cattle
Source: Animals (Basel). 2021 Sep 24;11(10):2789. doi: 10.3390/ani11102789 (PMC8532991; doi:10.3390/ani11102789)
Supplement: Supplementary file 1 [file animals-11-02789-s001.zip]

Archive with 1 entries (1 files):
- animals-1361175-supplementary.pdf
